# Supplementary material for: Elucidating sleep disorders: a comprehensive bioinformatics analysis of functional gene sets and hub genes
Source: Front Immunol. 2024 Jun 11;15:1381765. doi: 10.3389/fimmu.2024.1381765 (PMC11196417; doi:10.3389/fimmu.2024.1381765)
Supplement: Supplementary file 5 [file Table_1.xlsx]

## Sheet: C2
	ID	Description	setSize	enrichmentScore	NES	pvalue	p.adjust	qvalue	rank	leading_edge	core_enrichment
HSIAO HOUSEKEEPING GENES	HSIAO HOUSEKEEPING GENES	HSIAO HOUSEKEEPING GENES	178	0.64743	6.81145	1e-10	8.45e-09	6.28e-09	709	tags=75%, list=18%, signal=64%	6165/6230/6181/3106/3122/6144/6233/6234/6194/10628/6223/1843/2512/6281/6157/6204/6170/4946/3133/6136/6160/1933/9168/7178/7538/972/6130/7311/10209/5660/5216/4666/7316/9802/387/6166/1471/1072/4736/10487/9349/7114/1655/1937/1153/23521/1938/1350/3727/5204/10577/4792/7431/10983/3113/3094/1936/3921/2782/1192/7534/7430/26986/1974/805/1727/1347/3688/8519/4478/2950/7009/6175/2597/3927/6161/4697/6137/1982/…
REACTOME EUKARYOTIC TRANSLATION ELONGATION	REACTOME EUKARYOTIC TRANSLATION ELONGATION	REACTOME EUKARYOTIC TRANSLATION ELONGATION	45	0.754895	5.08523	1e-10	8.45e-09	6.28e-09	260	tags=76%, list=6%, signal=71%	6165/6230/6181/6144/6224/6233/6229/6234/6194/6223/6157/6204/6170/6136/6160/6154/1933/2197/6130/7311/6166/4736/9349/1937/23521/1938/1936/3921/25873/6175/51065/6161/6137/6146
BASSO B LYMPHOCYTE NETWORK	BASSO B LYMPHOCYTE NETWORK	BASSO B LYMPHOCYTE NETWORK	57	0.422307	5.05242	1e-10	8.45e-09	6.28e-09	1717	tags=78%, list=43%, signal=49%	3133/6303/6275/5552/10627/1396/6636/960/7805/8519/9516/7791/1200/5690/4706/6742/1512/10618/9452/1537/3313/10549/10866/10452/5693/9466/5330/80208/5708/3182/10856/3336/10606/1981/11337/56681/3087/10771/1965/6182/1434/3708/26137/27334/23474/3965/6672/6950
KEGG RIBOSOME	KEGG RIBOSOME	KEGG RIBOSOME	41	0.752919	4.94567	1e-10	8.45e-09	6.28e-09	260	tags=76%, list=6%, signal=71%	6165/6230/6181/6144/6224/6233/6229/6234/6194/6223/6157/6204/6170/6136/6160/6154/2197/6130/7311/6166/4736/9349/23521/3921/25873/6175/51065/6161/6137/51187/6146
KEGG MEDICUS REFERENCE TRANSLATION INITIATION	KEGG MEDICUS REFERENCE TRANSLATION INITIATION	KEGG MEDICUS REFERENCE TRANSLATION INITIATION	34	0.806911	4.89977	1e-10	8.45e-09	6.28e-09	260	tags=82%, list=6%, signal=78%	6165/6230/6181/6144/6224/6233/6229/6234/6194/6223/6157/6204/6170/6136/6160/6154/2197/6130/7311/4736/9349/23521/3921/25873/6175/6161/6137/6146
REACTOME SRP DEPENDENT COTRANSLATIONAL PROTEIN TARGETING TO MEMBRANE	REACTOME SRP DEPENDENT COTRANSLATIONAL PROTEIN TARGETING TO MEMBRANE	REACTOME SRP DEPENDENT COTRANSLATIONAL PROTEIN TARGETING TO MEMBRANE	46	0.720522	4.897	1e-10	8.45e-09	6.28e-09	260	tags=72%, list=6%, signal=68%	6165/6230/6181/6144/6224/6233/6229/6234/6194/6223/6157/6204/6170/6136/6160/6154/2197/6130/7311/6166/4736/9349/23521/3921/25873/6175/23471/51065/6184/6161/6137/1650/6146
WP CYTOPLASMIC RIBOSOMAL PROTEINS	WP CYTOPLASMIC RIBOSOMAL PROTEINS	WP CYTOPLASMIC RIBOSOMAL PROTEINS	36	0.774429	4.84474	1e-10	8.45e-09	6.28e-09	260	tags=78%, list=6%, signal=73%	6165/6230/6181/6144/6224/6233/6229/6234/6194/6223/6157/6204/6170/6136/6160/6154/2197/6130/7311/4736/9349/23521/3921/25873/6175/6161/6137/6146
REACTOME NERVOUS SYSTEM DEVELOPMENT	REACTOME NERVOUS SYSTEM DEVELOPMENT	REACTOME NERVOUS SYSTEM DEVELOPMENT	158	0.651906	4.78371	1e-10	8.45e-09	6.28e-09	497	tags=65%, list=8%, signal=61%	6165/6230/6181/6144/6224/6233/6229/6234/6194/6223/6157/6204/6170/6136/6160/6154/2197/6130/7311/5216/7316/4637/387/6166/1072/4736/10487/9349/23521/7305/10627/3921/7430/26986/3688/4478/25873/3312/6175/51065/81027/6161/6137/1808/6146/5687/4067/5705/5879/7852/5718/1385/5690/5621/3320/2935/9978/84790/8650/5293/5698/51121/389
REACTOME RESPONSE OF EIF2AK4 GCN2 TO AMINO ACID DEFICIENCY	REACTOME RESPONSE OF EIF2AK4 GCN2 TO AMINO ACID DEFICIENCY	REACTOME RESPONSE OF EIF2AK4 GCN2 TO AMINO ACID DEFICIENCY	46	0.691866	4.70224	1e-10	8.45e-09	6.28e-09	305	tags=70%, list=8%, signal=65%	6165/6230/6181/6144/6224/6233/6229/6234/6194/6223/6157/6204/6170/6136/6160/6154/2197/6130/7311/6166/4736/9349/23521/1051/3921/25873/6175/51065/6161/6137/6146/1968
REACTOME CELLULAR RESPONSES TO STIMULI	REACTOME CELLULAR RESPONSES TO STIMULI	REACTOME CELLULAR RESPONSES TO STIMULI	246	0.429351	4.69249	1e-10	8.45e-09	6.28e-09	816	tags=55%, list=20%, signal=46%	6165/6230/6181/6144/6224/6233/6229/6234/6194/10628/6223/6157/3043/6204/6170/6136/6160/6154/2197/6130/7311/7316/3040/6166/1535/4736/9349/23521/1350/1051/2353/3921/9167/7086/2113/25873/2950/3312/6175/51065/81027/6161/4697/6137/9377/7184/26277/6146/5687/7295/5705/5034/1968/6888/832/7494/5718/1200/1385/5690/7323/23645/3320/6015/9978/112398/84790/27102/1536/10106/5226/5698/2289/23512/51121/3281/100101…
MIKKELSEN MEF HCP WITH H3 UNMETHYLATED	MIKKELSEN MEF HCP WITH H3 UNMETHYLATED	MIKKELSEN MEF HCP WITH H3 UNMETHYLATED	35	-0.390556	-2.96253	1.76e-05	0.000429251	0.000318899	1172	tags=71%, list=29%, signal=51%	2934/56884/1262/246777/27232/51196/83483/92483/9576/83481/79917/11036/165721/1804/54511/6855/164684/84944/79816/5161/4543/57512/63947/2670/346673
BENPORATH SUZ12 TARGETS	BENPORATH SUZ12 TARGETS	BENPORATH SUZ12 TARGETS	184	-0.160268	-2.98919	5.67e-06	0.00016509	0.000122649	1564	tags=59%, list=39%, signal=38%	11075/6752/84084/947/22843/8715/4137/3110/1961/11343/3604/5376/84940/55450/1947/140578/25806/50624/2917/5733/64377/81621/84618/2078/1311/9241/4948/2627/140597/2637/4745/9244/257019/84224/4058/50846/2302/116443/10742/133584/1735/94027/56901/27330/401/341359/1136/25789/7093/1592/23216/2572/4281/3642/4810/5596/4804/23542/1846/405753/283212/5924/7087/8549/5241/858/64084/80712/124056/8929/1435/4070/22…
NABA MATRISOME	NABA MATRISOME	NABA MATRISOME	200	-0.160592	-2.99338	9.98e-07	3.68e-05	2.74e-05	1929	tags=69%, list=48%, signal=38%	283420/10462/3569/1469/8740/3915/10718/55997/129804/8741/1511/3964/10855/5858/170591/3697/2661/2689/2335/25849/944/128822/64581/1510/8292/4283/338376/2243/1442/2266/5228/3699/8974/154790/3952/22798/7173/1370/11009/3578/2252/116179/387836/2920/3082/1472/81621/5764/5033/1311/56477/80144/342035/4745/9244/3456/4811/148113/5212/83690/27151/50846/8785/129080/166752/10319/133584/7422/112399/78989/135228…
YAUCH HEDGEHOG SIGNALING PARACRINE DN	YAUCH HEDGEHOG SIGNALING PARACRINE DN	YAUCH HEDGEHOG SIGNALING PARACRINE DN	35	-0.39808	-3.0196	9.89e-06	0.000255178	0.000189577	778	tags=63%, list=19%, signal=51%	79153/57643/3642/1087/27159/6453/114880/613212/166863/246329/5069/27443/2688/221823/4829/11181/121643/23426/26762/4685/2172/2792
ZWANG TRANSIENTLY UP BY 2ND EGF PULSE ONLY	ZWANG TRANSIENTLY UP BY 2ND EGF PULSE ONLY	ZWANG TRANSIENTLY UP BY 2ND EGF PULSE ONLY	276	-0.15128	-3.32519	8.11e-08	3.79e-06	2.82e-06	1371	tags=53%, list=34%, signal=38%	57458/3604/3679/5004/84144/57519/8447/25806/387836/1053/2160/333929/81621/80243/23066/440163/10098/9241/57524/56269/342035/386617/254773/2637/121274/2615/112885/56977/4058/2865/79258/2302/285386/3620/105375355/445582/166752/128954/10408/4642/57558/83546/79861/84460/266697/4648/401/341359/90187/7130/24147/7093/222865/4439/222894/222546/23057/64129/146849/5375/9572/138429/25937/1850/58531/4481/2623…
MEISSNER BRAIN HCP WITH H3K27ME3	MEISSNER BRAIN HCP WITH H3K27ME3	MEISSNER BRAIN HCP WITH H3K27ME3	40	-0.404293	-3.36729	4.98e-07	1.91e-05	1.42e-05	1472	tags=80%, list=37%, signal=51%	126410/3110/25806/389692/6692/1103/2887/2637/9244/134285/50846/1735/27232/401/1136/90187/1592/30012/80712/7148/84684/9576/54626/3167/8091/151449/92421/7490/8433/121643/167826/343637
BENPORATH PRC2 TARGETS	BENPORATH PRC2 TARGETS	BENPORATH PRC2 TARGETS	104	-0.262006	-3.54981	3.47e-08	1.73e-06	1.28e-06	1664	tags=71%, list=41%, signal=43%	7350/25849/1184/11075/6752/84084/947/22843/8715/4137/3110/1961/5376/84940/55450/140578/25806/2917/5733/64377/81621/84618/1311/4948/2627/2637/4745/9244/257019/4058/50846/2302/116443/1735/94027/56901/27330/401/25789/1592/2572/5596/1846/405753/283212/7087/8549/5241/64084/80712/8929/84684/9576/79589/5069/8544/54626/3167/4490/81035/2020/90527/151449/25903/7490/8811/2824/3574/4499/2066/23037/148753/443…
MIKKELSEN MCV6 HCP WITH H3K27ME3	MIKKELSEN MCV6 HCP WITH H3K27ME3	MIKKELSEN MCV6 HCP WITH H3K27ME3	74	-0.326426	-3.67686	2.06e-08	1.05e-06	7.79e-07	1206	tags=66%, list=30%, signal=47%	50512/6755/1103/3757/1311/9241/2887/4745/121274/9244/10570/84867/57593/79632/4058/50846/8785/3291/10319/1735/6236/341359/1136/90187/25789/3673/54550/25893/441151/64084/2731/51560/1047/29947/25924/401498/7827/3897/151449/23620/283208/23426/5203/2922/816/51285/148753/84966/343637
BENPORATH ES WITH H3K27ME3	BENPORATH ES WITH H3K27ME3	BENPORATH ES WITH H3K27ME3	191	-0.203085	-3.7595	2.46e-09	1.62e-07	1.2e-07	1664	tags=65%, list=41%, signal=40%	7350/10255/25849/1184/2775/5919/79192/128853/11075/6752/84084/947/22843/8715/4137/3110/1961/11240/5376/1993/54805/84940/55450/140578/25806/3304/51090/2917/5733/64377/342897/81621/84618/2934/1311/4948/2627/2887/2637/4745/9244/4488/257019/5354/4058/50846/2302/116443/133584/83546/1735/389170/94027/56901/27330/1780/54898/401/25789/1592/284353/30012/222894/222546/2572/5992/5596/4804/23542/1846/1850/40…
MIKKELSEN MEF HCP WITH H3K27ME3	MIKKELSEN MEF HCP WITH H3K27ME3	MIKKELSEN MEF HCP WITH H3K27ME3	77	-0.393905	-4.45006	1e-10	8.45e-09	6.28e-09	1409	tags=77%, list=35%, signal=51%	401647/3604/8448/11240/1993/8447/6755/1103/1428/160728/4745/134288/134285/50846/8785/9829/10319/762/401/341359/1136/90187/25789/54550/222865/4342/30012/222894/5992/3642/23542/7044/27120/8929/4070/7148/84684/9576/388021/54626/3898/3167/25924/401498/7827/2571/116154/79977/81832/284612/121643/2922/816/148753/6616/167826/5409/84966/343637

## Sheet: C5
	ID	Description	setSize	enrichmentScore	NES	pvalue	p.adjust	qvalue	rank	leading_edge	core_enrichment
GOCC CYTOSOLIC RIBOSOME	GOCC CYTOSOLIC RIBOSOME	GOCC CYTOSOLIC RIBOSOME	46	0.689501	4.60739	1e-10	5.45e-08	4.88e-08	534	tags=76%, list=13%, signal=67%	6165/6230/6181/6144/6224/6233/6229/6234/6194/6223/6157/6204/6170/6136/6160/6154/2197/6130/7311/6166/4736/9349/23521/3921/25873/26156/6175/51065/6161/6137/6146/2935/83939/51121/6164
GOBP REGULATION OF RESPONSE TO STRESS	GOBP REGULATION OF RESPONSE TO STRESS	GOBP REGULATION OF RESPONSE TO STRESS	389	0.570455	4.19846	1e-10	5.45e-08	4.88e-08	1794	tags=56%, list=8%, signal=53%	3106/6223/1843/3133/6154/2219/6280/7178/7538/972/1535/7114/1655/6352/7305/4818/2149/4792/1051/51142/7534/7430/3606/960/3659/2113/3688/3820/7454/2950/7009/3312/2268/2319/63940/10961/10875/3916/84868/142679/5687/4067/2218/353514/5094/5871/7852/51035/7494/196/6845/10859/26065/1050/23645/9867/5515/3320/1520/4841/5770/4814/7528/6688/1236/27102/7132/1654/3123/27347/7416/7155/7128/3654/10933/6881/3586/3…
GOMF STRUCTURAL CONSTITUENT OF RIBOSOME	GOMF STRUCTURAL CONSTITUENT OF RIBOSOME	GOMF STRUCTURAL CONSTITUENT OF RIBOSOME	58	0.560478	4.02855	1e-10	5.45e-08	4.88e-08	260	tags=53%, list=6%, signal=51%	6165/6230/6181/6144/6224/6233/6229/6234/6194/6223/6157/6204/6170/6136/6160/6154/2197/6130/7311/6166/4736/9349/23521/3921/25873/6175/51065/6161/6137/51187/6146
HP AUTOIMMUNITY	HP AUTOIMMUNITY	HP AUTOIMMUNITY	86	0.538495	3.98008	1e-10	5.45e-08	4.88e-08	1700	tags=75%, list=26%, signal=56%	3106/6303/4792/3113/2113/7454/1235/84868/3560/326/3575/2778/5551/3119/5293/7317/56984/3123/7128/3654/3586/51371/5184/221895/1027/811/3710/54440/29851/10318/917/84061/3115/56259/5728/7332/2212/6399/8462/23592/51119/3663/5993/8737/359948/6786/6843/2213/2581/8742/5294/221037/440275/83737/27040
GOCC FICOLIN 1 RICH GRANULE LUMEN	GOCC FICOLIN 1 RICH GRANULE LUMEN	GOCC FICOLIN 1 RICH GRANULE LUMEN	42	0.613131	3.96967	1e-10	5.45e-08	4.88e-08	1040	tags=83%, list=26%, signal=62%	3043/2219/1471/1938/2799/51719/2950/3312/23412/9535/1675/10875/5718/3320/1520/3608/3837/26578/1512/10694/28988/1654/6993/23406/10549/2992/1508/823/5236/124583/5836/5708/3310/1509/83716
HP T LYMPHOCYTOPENIA	HP T LYMPHOCYTOPENIA	HP T LYMPHOCYTOPENIA	24	0.712499	3.91504	1e-10	5.45e-08	4.88e-08	1392	tags=71%, list=6%, signal=67%	5880/7454/1794/915/3575/925/5293/3431/6850/54440/917/4615/84061/81704/23149/5993/8737
GOBP REGULATION OF IMMUNE RESPONSE	GOBP REGULATION OF IMMUNE RESPONSE	GOBP REGULATION OF IMMUNE RESPONSE	273	0.359701	3.85664	1e-10	5.45e-08	4.88e-08	1269	tags=75%, list=46%, signal=43%	3106/3122/3689/6223/3133/2219/972/1535/5880/6352/7305/4792/3136/3113/7534/7430/3606/7805/3659/1997/3820/7454/10870/10657/3312/1675/2268/2319/54923/974/10875/915/3916/84868/5583/9404/4067/3575/5094/925/7494/196/6845/10859/26065/1445/9867/5515/4214/5621/3320/1520/4841/5770/6813/4814/2357/64005/23228/1512/3988/10673/3119/4179/6688/1236/5293/945/1654/3123/7128/3654/3586/1178/23180/142/728/9782/708/30…
GOCC RIBOSOMAL SUBUNIT	GOCC RIBOSOMAL SUBUNIT	GOCC RIBOSOMAL SUBUNIT	64	0.509028	3.79077	1e-10	5.45e-08	4.88e-08	260	tags=48%, list=6%, signal=46%	6165/6230/6181/6144/6224/6233/6229/6234/6194/6223/6157/6204/6170/6136/6160/6154/2197/6130/7311/6166/4736/9349/23521/3921/25873/26156/6175/51065/6161/6137/6146
GOCC RIBONUCLEOPROTEIN COMPLEX	GOCC RIBONUCLEOPROTEIN COMPLEX	GOCC RIBONUCLEOPROTEIN COMPLEX	253	0.335823	3.71894	1e-10	5.45e-08	4.88e-08	1586	tags=66%, list=39%, signal=42%	6165/6230/6181/6144/6224/6233/6229/6234/6194/6223/6157/6204/6170/6136/6160/6154/2197/7538/6130/7311/10209/6029/6166/4736/9349/1655/1153/23521/1938/7431/5093/3921/26986/10081/6636/8668/25873/26156/87178/3312/6175/2597/51065/6161/3187/6137/55505/10412/8761/8666/6146/8662/4904/5687/4670/3183/5094/51406/26065/10250/3608/23524/143/7458/27341/51389/4691/10289/10594/23512/678/677/83939/51121/7155/6164/6…
GOBP AMIDE BIOSYNTHETIC PROCESS	GOBP AMIDE BIOSYNTHETIC PROCESS	GOBP AMIDE BIOSYNTHETIC PROCESS	250	0.333887	3.68294	1e-10	5.45e-08	4.88e-08	1816	tags=72%, list=45%, signal=42%	6165/6230/6181/6144/6224/6233/6229/6234/6194/6223/6157/6204/6170/6136/6160/6154/1933/2197/7538/6130/7311/10209/6166/4736/9349/1937/6352/1153/1975/23521/1938/7431/1936/3921/26986/1974/5997/8668/25873/10657/87178/6175/2597/51065/6161/6137/5538/1982/51187/136319/8761/8666/6146/8662/4904/326/1968/26065/1050/23645/2935/7458/2746/51389/4691/5162/10289/1984/27102/678/677/83939/51121/1654/6164/64983/708/…
GOMF HORMONE ACTIVITY	GOMF HORMONE ACTIVITY	GOMF HORMONE ACTIVITY	17	-0.621507	-2.40973	0.00135957	0.0348121	0.0311513	2366	tags=100%, list=38%, signal=62%	284207/5443/5368/2689/1442/3952/4828/122876/347148/94027/79006/3375/7432/2688/2922/3827
GOBP AXIS SPECIFICATION	GOBP AXIS SPECIFICATION	GOBP AXIS SPECIFICATION	13	-0.530441	-2.42601	0.000510646	0.0169712	0.0151865	1527	tags=92%, list=38%, signal=57%	497189/56165/25806/4087/28514/6491/9350/7044/55329/6045/441478/7490
GOBP SPINAL CORD DEVELOPMENT	GOBP SPINAL CORD DEVELOPMENT	GOBP SPINAL CORD DEVELOPMENT	17	-0.636727	-2.46874	0.000844056	0.024391	0.0218261	1466	tags=100%, list=36%, signal=64%	3110/79659/7804/2737/9241/161357/28514/5212/401/26058/5992/151449/121643/167826
GOBP VENTRAL SPINAL CORD DEVELOPMENT	GOBP VENTRAL SPINAL CORD DEVELOPMENT	GOBP VENTRAL SPINAL CORD DEVELOPMENT	9	-0.636727	-2.46874	0.000844056	0.024391	0.0218261	1466	tags=100%, list=36%, signal=64%	79659/7804/2737/161357/401/26058/121643/167826
GOMF G PROTEIN COUPLED RECEPTOR ACTIVITY	GOMF G PROTEIN COUPLED RECEPTOR ACTIVITY	GOMF G PROTEIN COUPLED RECEPTOR ACTIVITY	75	-0.227182	-2.47227	0.000139766	0.00627368	0.00561395	1560	tags=72%, list=45%, signal=40%	6752/2798/643/5021/3062/1234/5995/1902/84539/51222/339403/6915/10268/2917/5733/6755/9293/1814/2865/5029/8877/2925/2359/5731/10692/27199/8549/5241/117196/7201/2840/81491/171389/7253/8326/2837/23620/4829/8811/4543/57512/2642/4888/5028/2831/4544/2696/219956
GOBP DORSAL VENTRAL PATTERN FORMATION	GOBP DORSAL VENTRAL PATTERN FORMATION	GOBP DORSAL VENTRAL PATTERN FORMATION	9	-0.64496	-2.50066	0.000724334	0.0218085	0.0195152	1433	tags=100%, list=36%, signal=64%	2737/25806/9241/4087/7093/9350/5992/121643
GOBP MESONEPHROS DEVELOPMENT	GOBP MESONEPHROS DEVELOPMENT	GOBP MESONEPHROS DEVELOPMENT	19	-0.474366	-2.57083	0.000152758	0.00665402	0.00595429	1395	tags=84%, list=35%, signal=55%	4092/2737/9241/4087/9244/5087/2302/7422/25789/9350/8642/4070/5972/7490/6662/4435
HP FEMALE INFERTILITY	HP FEMALE INFERTILITY	HP FEMALE INFERTILITY	16	-0.514333	-2.59636	9.36e-05	0.00461918	0.00413343	1072	tags=81%, list=27%, signal=60%	991/27019/2302/64446/1588/4342/4439/5241/29893/79816/79983/51364/7783
HP INFERTILITY	HP INFERTILITY	HP INFERTILITY	53	-0.281304	-2.66509	8.57e-05	0.0043504	0.00389292	1134	tags=60%, list=28%, signal=44%	4948/991/27019/83894/54551/50846/2302/51741/23414/64446/1588/4342/4439/8287/5241/8653/55329/199720/83449/86614/29893/353238/79816/5161/79983/57055/51364/7490/6662/6736/157855/7783
HP DECREASED FERTILITY IN FEMALES	HP DECREASED FERTILITY IN FEMALES	HP DECREASED FERTILITY IN FEMALES	23	-0.469002	-2.89924	1.83e-05	0.0012557	0.00112365	1072	tags=78%, list=27%, signal=58%	991/27019/2302/51741/23414/64446/1588/4342/4439/5241/29893/79816/79983/51364/7490/6662/6736/7783
